# Supplementary material for: Serotonin Inhibition of Claustrum Projection Neurons: Ionic Mechanism, Receptor Subtypes and Consequences for Claustrum Computation
Source: Cells. 2024 Nov 29;13(23):1980. doi: 10.3390/cells13231980 (PMC11640313; doi:10.3390/cells13231980)
Supplement: Supplementary file 1 [file cells-13-01980-s001.zip]

Archive with 1 entries (1 files):
- cells-3316897-supplementary.pdf
